# Supplementary material for: Expert-Led Module Improves Non-STEM Undergraduate Perception of and Willingness to Receive COVID-19 Vaccines
Source: Front Public Health. 2022 May 18;10:816692. doi: 10.3389/fpubh.2022.816692 (PMC9157538; doi:10.3389/fpubh.2022.816692)
Supplement: Supplementary file 1 [file Table_1.xlsx]

## Sheet: 101
Deidentifying Code Name	class	prestatus	preinformation	premandate	prepersonalhealth	presafe	preeffective	poststatus	postinformation	postmandate	postpersonalhealth	postsafe	posteffective
1-COVID	101	Intend to	4	5	4	4	4	Intend to	5	5	3	5	5
100 -COVID	101	Do NOT intend to	5	1	5	3	4	Do NOT intend to	4	3	1	3	4
101-COVID	101	Intend to	5	5	3	5	4	Intend to	4	5	1	4	4
103-COVID	101	Intend to	4	5	5	4	4	Do NOT intend to	2	1	1	3	3
11-COVID	101	Intend to	1	4	2	3	3	Intend to	5	4	4	5	4
115-COVID	101	Intend to	4	4	4	4	3	Intend to	4	5	4	4	4
116-COVID	101	Intend to	4	5	4	5	4	Intend to	4	4	3	4	4
127-COVID	101	Intend to	3	5	4	4	4	Intend to	4	4	4	4	3
13-COVID	101	Do NOT intend to	5	1	1	1	1	Intend to	5	5	4	4	5
131-COVID	101	Intend to	3	5	3	3	3	Intend to	5	5	5	5	5
143-COVID	101	1 Dose	4	4	4	4	4	Intend to	5	5	5	5	5
146-COVID	101	Intend to	4	5	2	4	4	Intend to	3	4	1	3	2
15-COVID	101	Intend to	4	5	2	4	4	Intend to	5	5	2	4	4
2-COVID	101	Do NOT intend to	5	1	3	3	3	Intend to	5	5	3	5	5
21-COVID	101	Intend to	5	5	3	3	4	Intend to	5	5	4	5	5
27-COVID	101	Intend to	3	4	4	4	3	Intend to	4	5	4	4	5
29-COVID	101	Intend to	4	5	4	4	4	Intend to	5	5	5	5	5
31-COVID	101	Intend to	4	5	3	4	4	Intend to	4	4	4	4	4
40-COVID	101	Do NOT intend to	2	3	1	3	3	Intend to	5	5	4	5	5
42-COVID	101	Intend to	2	4	2	3	3	Do NOT intend to	4	5	2	4	3
44-COVID	101	Do NOT intend to	1	1	1	3	3	Intend to	4	2	2	3	4
45-COVID	101	Intend to	2	4	2	3	3	Intend to	5	5	5	4	4
50-COVID	101	Do NOT intend to	4	5	4	4	3	Do NOT intend to	3	2	3	3	3
57-COVID	101	Prefer not to answer	1	1	4	3	4	Intend to	4	4	3	3	3
58-COVID	101	Intend to	3	5	2	3	3	Intend to	5	4	4	5	5
60-COVID	101	Prefer not to answer	4	4	5	4	3	Intend to	5	1	5	1	1
9-COVID	101	Intend to	4	4	3	4	4	Intend to	5	5	5	5	4
91-COVID	101	Intend to	4	5	4	4	4	Intend to	5	5	4	5	5
96-COVID	101	Intend to	4	5	4	5	5	Intend to	4	4	4	5	5
98-COVID	101	Do NOT intend to	3	2	4	3	3	1 Dose	NA	NA	5	NA	NA
56-COVID	261	Intend to	4	5	5	4	4	Intend to	5	5	4	4	4
147-COVID	261	Intend to	5	5	5	5	5	Intend to	5	5	3	5	5
52-COVID	261	Intend to	1	1	4	4	4	Intend to	1	1	4	4	4
145-COVID	261	Do NOT intend to	4	2	4	3	3	Intend to	5	3	4	4	3
10-COVID	261	Intend to	3	4	2	3	4	Intend to	4	4	4	4	4
51-COVID	261	Intend to	5	5	3	5	5	Intend to	5	5	5	5	5
76-COVID	261	Intend to	4	4	2	4	3	Intend to	4	4	2	4	4
126-COVID	261	Do NOT intend to	5	4	5	3	3	Intend to	4	4	5	4	3
139-COVID	261	Prefer not to answer	2	3		2	3	Do NOT intend to	4	3	5	4	4
121-COVID	261	Intend to	5	5	4	4	4	1 Dose	5	5	4	5	4
114-COVID	261	Intend to	4	5	4	5	5	Intend to	4	5	4	5	5
18-COVID	261	Intend to	3	3	4	2	3	Intend to	4	4	4	3	4
87-COVID	261	Intend to	4	5	4	4	4	Intend to	5	5	5	5	4
49-COVID	261	Prefer not to answer	3	3	2	4	3	Intend to	4	3	2	4	4
6-COVID	261	Intend to	2	5	1	4	4	Intend to	5	5	1	4	4
69-COVID	261	Intend to	4	4	4	4	5	Intend to	5	5	4	4	4
67-COVID	261	1 Dose	5	5	4	4	4	1 Dose	NA	NA	4	4	5
80-COVID	261	Intend to	5	5	4	4	4	1 Dose	5	NA	5	5	5
97-COVID	261	Prefer not to answer	2	3	2	3	3	Intend to	4	4	1	4	4
99-COVID	261	Prefer not to answer	1	4	4	4	3	Intend to	5	4	4	5	5
5-COVID	261	Do NOT intend to	4	4	2	2	2	Do NOT intend to	4	5	3	3	4
84-COVID	261	Do NOT intend to	4	3	2	3	4	Intend to	5	3	5	4	4
79-COVID	261	Intend to	3	4	2	3	3	Intend to	4	1	4	5	4
35-COVID	261	Intend to	4	5	4	5	4	Intend to	5	5	4	5	5
59-COVID	261	Intend to	5	5	4	4	5	Intend to	5	5	4	5	5
63-COVID	261	Intend to	5	5	1	4	5	Intend to	5	5	2	5	5
77-COVID	261	Intend to	4	4	4	4	4	1 Dose	5	5	4	5	5
25-COVID	261	Intend to	4	5	2	5	4	Intend to	1	5	2	5	5
74-COVID	261	Intend to	4	5	2	4	3	Intend to	4	5	3	4	4
7-COVID	261	Intend to	3	5	4	3	3	Intend to	5	5	5	4	3
89-COVID	261	Intend to	2	4	4	3	4	1 Dose	4	4	4	4	5
134-COVID	261	Intend to	4	5	5	4	4	Intend to	5	5	5	4	4
117-COVID	261	Prefer not to answer	3	2	4	3	3	Intend to	4	3	5	4	4
20-COVID	261	1 Dose	NA	NA	4	NA	NA	2 Doses	NA	NA	4	NA	NA
137-COVID	261	Prefer not to answer	2		2	3	3	Intend to	4	4	2	4	4
3-COVID	261	Intend to	4	5	4	5	5	Intend to	5	5	5	5	5
148-COVID	261	Intend to	3	4	2	3	3	Intend to	4	4	3	3	4
75-COVID	261	Intend to	2	4	2	3	3	Intend to	3	4	2	3	3
33-COVID	261	Intend to	5	5	3	4	4	Intend to	5	5	3	5	5
93-COVID	261	Do NOT intend to	2	2	3	3	3	Intend to	4	4	2	4	3
92-COVID	261	Intend to	5	5	5	4	4	Intend to	5	5	4	4	4
94-COVID	261	Intend to	3	4	3	4	3	Intend to	5	5	2	4	4
155-COVID	261	Do NOT intend to	4	3	5	3	3	Intend to	4	4	5	4	4
151-COVID	261	Intend to	5	5	4	5	4	1 Dose	1	NA	3	4	5
17-COVID	261	Intend to	3	4	4	4	4	Intend to	5	4	4	4	4
46-COVID	261	Intend to	5	5	3	5	5	1 Dose	5	5	3	5	4
23-COVID	261	Intend to	4	5	4	4	4	Intend to	4	4	4	4	4
135-COVID	261	Do NOT intend to	2		4	3	3	Intend to	4	4	5	4	4
104-COVID	261	Intend to	4	5	3	4	4	1 Dose	NA	NA	3	5	4
122-COVID	261	Intend to	5	5	2	5	4	Intend to	5	5	2	5	5
144-COVID	261	1 Dose	NA	NA	5	NA	NA	2 Doses	NA	NA	5	NA	NA
138-COVID	261	Intend to	2	2	2	3	2	Intend to	4	4	2	4	4
102-COVID	261	Intend to	4	5	4	4	4	1 Dose	NA	NA	4	NA	NA
111-COVID	261	1 Dose	4	4	3	3	4	2 Doses	NA	NA	3	5	5
36-COVID	261	Intend to	3	4	2	3	3	Intend to	5	5	3	3	3
129-COVID	261	Intend to	5	4	4	4	4	2 Doses	NA	NA	5	NA	NA
8-COVID	261	Intend to	4	3	4	3	3	Intend to	4	4	4	4	3
78-COVID	261	Intend to	4	4	3	3	3	Intend to	4	5	4	4	4
62-COVID	261	Intend to	5	5	4	5	5	1 Dose	5	5	4	5	5
124-COVID	261	Intend to	3	4	5	3	3	Intend to	3	4	4	4	4
37-COVID	261	Intend to	4	5	5	4	3	Intend to	5	5	5	4	4
88-COVID	261	Do NOT intend to	1	3	3	3	3	Prefer not to answer	3	4	3	4	3
32-COVID	261	Intend to	5	5	1	5	4	Intend to	5	5	2	5	5
39-COVID	261	1 Dose	NA	NA	4	NA	NA	2 Doses	NA	NA	4	NA	NA
24-COVID	261	Intend to	1	5	4	3	3	Intend to	4	5	5	3	4
47-COVID	261	Intend to	4	5	2	5	5	Intend to	5	5	2	5	5
153-COVID	261	Intend to	3	4	2	3	3	Intend to	4	4	2	3	3
141-COVID	261	1 Dose	NA	NA	5	NA	NA	2 Doses	NA	NA	5	NA	NA
